# Supplementary material for: The relationship between early and late event-related potentials and temperament in adolescents with and without ADHD
Source: PLoS One. 2017 Jul 25;12(7):e0180627. doi: 10.1371/journal.pone.0180627 (PMC5526583; doi:10.1371/journal.pone.0180627)
Supplement: S1 Table — (XLSX) [file pone.0180627.s001.xlsx]

## Sheet: Dataset
ID	Diagnosis	ADHD_Subtype	AGE	SEX	IQ	number_Fear_trials	number_Neutral_trials	number_Happy_trials	Child_EATQ_FEAR	Parent_EATQ_SURGENCY	Teacher_connors_Inattention_Tscore	Teacher_connors_hyperactivity_Tscore	Teacher_connors_learningProblems_executiveFunction_Tscore	Parent_Conners_ExecutiveFunction_Tscore	Parent_Conners_Hyperactivity_Tscore	Parent_Conners_Inattention_Tscore	Parent_Conners_LearningProblems_Tscore	Fear_Go_Accuracy	Fear_CorrectGo_RT	Neutral_Go_Accuracy	Neutral_CorrectGo_RT	Happy_Go_Accuracy	Happy_CorrectGo_RT	P1_Fear_GO_P7	P1_Fear_GO_P8	P1_Neutral_GO_P7	P1_Neutral_GO_P8	P1_Happy_GO_P7	P1_Happy_GO_P8	N170_Fear_GO_P7	N170_Fear_GO_P8	N170_Neutral_GO_P7	N170_Neutral_GO_P8	N170_Happy_GO_P7	N170_Happy_GO_P8	P3b_Fear_GO_Pz	P3b_Fear_GO_P3	P3b_Fear_GO_P4	P3b_Neutral_GO_Pz	P3b_Neutral_GO_P3	P3b_Neutral_GO_P4	P3b_Happy_GO_Pz	P3b_Happy_GO_P3	P3b_Happy_GO_P4	LPP_Fear_GO_Pz	LPP_Fear_GO_P3	LPP_Fear_GO_P4	LPP_Neutral_GO_Pz	LPP_Neutral_GO_P3
1	control		14.3025	Female	112	111	58	117	3.33333	3.0037	66	49	63	55	52	55	46	0.99	421.97	0.97	491.19	1	405.07	1.211	2.824	0.376	1.337	0.339	2.719	-7.954	-4.728	-4.832	-1.127	-8.066	-3.897	9.432	7.939	10.755	9.358	7.335	11.303	7.448	5.789	9.801	4.247	1.975	5.194	3.707	1.956
2	control		14.6858	Female	109	112	59	103	3	3.64444				47	44	42	43	0.99	842.34	0.98	789.61	1	810.25	2.512	0.824	3.699	1.811	3.283	0.951	5.637	0.443	4.268	0.926	4.409	0.992	4.057	6.326	2.589	3.959	6.004	2.856	2.578	6.199	1.347	3.896	3.968	1.705	5.382	4.97
3	control		14.7844	Male	103	88	58	103	3	4.23704	67	43	61	40	46	40	42	0.98	450.83	0.97	532.41	0.99	461.37	1.156	5.89	-1.014	3.257	0.491	5.68	-7.749	0.288	-4.708	1.383	-6.465	1.371	6.253	3.63	5.498	3.488	1.269	4.136	1.991	1.678	3.137	3.536	2.032	2.876	1.457	-0.583
4	control		14.4942	Male	129	107	109	100	2	3.05556	42	43	40	40	50	40	45	0.97	449.29	1	475.33	1	488.05	4.773	-1.102	3.015	-2.68	3.245	-2.253	1.649	-7.666	0.888	-5.136	2.536	-3.758	5.996	7.7	4.594	5.121	4.853	5.206	3.126	6.368	2.293	2.719	2.927	0.142	2.255	-1.087
5	control		12.5695	Female	106	113	58	118	2.16667	3.81852	52	48	51	40	43	40	42	1	498.39	1	506.55	1	445.26	1.304	6.019	3.856	4.947	2.766	6.655	-2.189	0.674	1.092	0.414	1.972	4.425	6.599	3.256	10.803	8.221	4.313	10.895	2.073	2.058	8.445	3.977	-3.596	2.908	2.876	-5.777
6	control		12.5284	Female	126	107	105	110	2.33333	3.86296	46	48	44	55	55	56	46	0.96	562.15	1	524.86	0.85	566.56	3.858	2.246	3.647	1.855	2.877	1.605	-0.127	-2.148	1.158	-0.242	0.999	-4.843	10.2	7.135	10.366	8.818	6.886	8.582	6.119	3.107	5.501	5.177	1.93	4.36	3.921	2.157
7	control		14.4011	Female	106	106	111	118	2.66667									0.95	450.23	1	434.88	0.99	399.37	1.939	2.763	0.605	2.923	1.865	3.148	-0.179	1.221	-0.429	0.816	1.313	3.135	6.974	4.797	10.118	7.757	4.559	10.196	9.027	5.256	12.79	1.741	-1.329	-0.718	1.054	-0.973
8	control		15.1239	Male	106				3.16667	2.38519	42	43	40	40	42	43	45	0.89	572.89	0.96	546.47	0.94	532.86
9	ADHD	Inattentive	14.9377	Male	106	74	92	86	3	3.62222	64	66	74	68	61	74	58	0.83	561.02	0.93	526.84	0.93	531.69	1.792	0.674	0.981	1.717	2.296	1.846	1.927	-0.902	-0.583	-2.342	2.995	1.466	5.021	5.682	6.268	3.209	1.606	4.915	2.588	1.283	5.467	-2.217	0.666	-1.516	3.78	2.692
10	control		14.7515	Female	112	112	53	109	2.66667	3.07037				76	61	73	61	0.93	462.73	0.95	469.54	0.99	394.13	3.004	4.144	0.722	5.844	3.077	5.942	5.615	7.933	-0.117	6.623	4.431	8.772	12.181	14.829	14.727	9.36	10.622	12.994	9.688	14.02	14.051	0.806	-0.443	0.656	-0.754	-1.641
11	ADHD	Inattentive	14.3326	Male	120	95	55	105	3	4.15926	58	53	73	66	88	78	64	0.88	500.28	0.9	479.7	0.93	480.61	-0.794	0.149	0.699	0.026	-0.227	0.711	-5.919	-8.339	-2.426	-6.312	-4.525	-5.783	4.262	7.459	2.397	7.999	7.72	6.908	7.221	6.66	4.964	2.207	1.007	2.021	4.579	0.841
12	control		13.9795	Female	103	95	58	103	2.16667	3.25556				59	56	63	46	1	602.47	1	550.1	1	475.08	2.855	0.659	2.35	0.775	3.423	1.075	1.261	1.657	0.751	-1.253	0.855	-0.304	6.055	5.69	6.666	6.243	5.437	5.491	7.506	5.872	6.791	4.922	4.618	4.687	4.492	3.034
13	control		13.7057	Female	100	110	114	103	2.5	3.9963	44	44	41	43	48	42	42	0.96	594.18	0.97	582.83	0.96	523.25	3.839	2.938	3.276	3.775	4.118	2.827	0.882	-0.957	4.876	1.845	2.596	0.655	6.472	2.312	6.551	7.344	4.196	6.25	5.273	3.365	8.008	4.19	-1.1	1.529	5.564	-0.123
14	ADHD	Inattentive	13.9055	Male	112	109	58	115	3	3.08519	60	77	65	75	69	75	68	0.92	644.11	0.93	539.14	0.98	524.83	4.152	3.472	3.77	0.324	2.818	1.573	2.939	2.356	2.748	-2.541	2.803	-1.356	11.751	8.6	11.242	7.646	8.067	5.745	6.611	7.64	5.35	1.905	-1.254	3.692	2.857	0.012
15	ADHD	Inattentive	12.6051	Male	112	48	22	72	1.66667	4.38148	69	72	62	66	50	71	50	0.96	569.78	0.97	564.48	0.99	546.55	6.318	2.489	3.269	-2.017	1.709	4.397	1.249	-0.087	0.303	-5.095	-3.304	-2.588	10.068	10.354	11.36	3.104	8.081	3.958	6.701	11.381	9.175	1.911	-0.81	2.993	-1.786	-1.755
16	control		14.7324	Female	112	110	59	116	2.16667	4.4				54	44	42	43	0.85	841.77	0.83	570	1	547.86	2.954	3.316	1.709	3.247	1.5	3.087	-0.234	0.279	-1.911	-0.917	-1.973	-0.443	12.449	11.832	14.565	7.902	8.67	11.729	8.177	9.417	11.386	5.09	1.947	3.751	3.25	0.142
17	control		14.5051	Male	132	115	58	117	2	3.05185				65	61	56	55	0.92	542.18	1	418.38	1	443.5	0.2	2.789	0.227	3.192	1.62	2.829	1.143	5.523	-1.737	3.893	-1.298	2.579	18.014	13.596	13.748	20.338	12.997	15.588	17.215	10.774	13.276	8.819	2.665	6.723	5.855	-1.819
18	ADHD		13.2786	Male	100	117	55	110	2	4.25926				71	61	88	90	0.9	415.76	0.82	431.76	0.92	430.44	-1.949	-0.62	1.063	0.961	0.754	-0.821	-5.861	-0.899	-3.409	0.592	-4.215	-3.038	6.474	4.868	7.633	8.172	5.807	9.855	7.477	5.548	8.19	3.495	1.027	5.379	2.553	0.65
19	control		13.2895	Female	109	105	58	111	3.5	3.25926	44	44	41	55	44	51	46	0.67	1059.61	0.92	700.76	0.9	621.17	0.243	0.452	1.519	1.505	1.363	1.169	-1.805	-3.022	-2.223	-0.945	-1.464	-1.024	5.322	4.963	6.25	3.456	3.341	4.427	5.215	5.067	6.196	4.661	1.609	2.473	0.498	-4.418
20	ADHD	Hyperactive	14.2286	Male	103	112	54	113	2.5	2.5037	45	56	44	56	90	78	55	0.98	518.08	0.98	473.34	0.99	469.61	-0.622	-1.625	-2.235	-0.647	0.43	0.579	-4.437	-7.792	-7.814	-5.988	-1.537	-2.976	15.452	7.975	12.861	14.035	6.145	12.417	14.946	10.356	12.657	5.894	-0.319	5.318	4.487	-1.305
21	control		13.4784	Male	106	93	57	108	2.5	3.41481	42	43	45	44	42	40	42	0.94	630.3	1	671.73	1	546.57	2.498	3.901	2.964	4.481	1.168	2.038	-0.108	0.418	0.952	-0.579	-0.141	1.875	3.102	2.156	5.813	4.944	4.858	5.022	3.663	2.995	5.796	0.903	0.053	-1.232	0.919	1.432
22	control		13.3333	Male	135	113	52	82	1	3.91481				46	50	40	46	0.98	460.48	1	452.43	0.99	462.48	4.175	1.529	4.854	0.759	3.19	1.207	-2.502	0.219	-0.946	-0.183	-1.43	0.369	10.273	13.481	8.722	10.436	13.096	8.465	15.162	14.185	10.246	4.641	1.846	3.329	3.242	-0.881
23	ADHD	Inattentive	11.6742	Female	114	113	112	112	1.66667	3.52593	87	43	71	90	61	81	66	1	621.19	0.99	621.38	0.97	720.16	4.666	6.249	3.643	6.22	3.365	5.842	2.274	4.695	-0.303	2.757	-0.899	3.982	5.994	7.902	6.327	8.716	8.174	9.188	4.095	5.699	7.349	5.775	2.991	3.344	4.753	1.886
24	control		14.193	Male	112	93	53	93	2.33333	3.39259	53	50	50	47	42	46	45	0.99	400.35	0.97	424.05	0.97	412.74	2.813	3.994	3.03	4.524	0.128	0.791	-3.868	1.569	0.71	8.844	-4.063	-0.46	22.738	17.064	25.445	18.069	12.541	21.99	17.898	13.106	19.447	6.797	5.544	6.344	0.304	-1.57
25	ADHD	Inattentive	14.256	Male	106	104	116	51	1.66667	3.86296	83	56	48	81	73	89	68	1	487.39	0.92	452.5	0.94	451.81	0.512	2.361	-1.934	2.208	-0.132	0.929	-4.323	-0.617	-6.976	-1.651	-4.357	-3.175	4.104	8.048	4.806	2.451	2.592	4.931	-0.77	2.893	1.168	1.595	2.533	0.163	2.133	-0.945
26	control		13.6016	Male	126	118	59	115	2.66667	3.96296	42	46	50	47	42	42	45	0.99	458.92	0.85	456.24	0.99	410.76	-0.089	4.449	-0.835	4.689	0.279	5.975	-13.62	-4.042	-8.781	2.668	-10.743	0.78	12.121	6.16	11.11	9.399	5.713	11.404	5.574	2.596	8.184	4.289	1.852	1.002	-0.896	1.672
27	control		13.9055	Male	138	118	91	116	1.66667	3.12963	46	43	42	44	42	40	42	0.96	505.29	0.99	502.25	1	468.43	2.834	-1.927	3.432	-1.418	1.339	-1.189	-4.508	-1.626	-5.699	-1.848	-0.041	-0.441	9.846	8.5	10.744	8.665	5.977	8.452	8.592	5.279	8.306	5.012	0.533	3.078	2.029	-0.693
28	control		14.1437	Male	129	113	50		1.83333	2.63333				42	42	40	42	0.99	576.67	1	544.82	0.97	475.92	2.962	0.952	2.387	-0.976					11.206	11.993	10.407	11.909	11.636	11.499	11.739	11.195	11.054	11.822				6.45	2.711	4.503	2.729	0.636
29	control		13.8152	Male	126	119	118	120	1.66667	2.5037				53	42	46	45	0.97	394.7	0.98	408.31	0.99	391.24	-1.744	2.134	-0.378	2.37	0.033	3.106	-4.102	-4.016	-4.588	-3.779	-2.748	-2.455	13.876	8.641	12.953	11.975	7.473	12.043	9.169	6.409	9.463	1.948	-4.114	1.719	-0.196	-3.606
30	control		13.6345	Male	144	112	57	115	1.66667	3.55185	42	43	40	41	42	40	42	1	494.08	1	517.52	0.99	466.25	2.297	0.479	2.564	1.109	3.484	1.742	0.578	-4.12	-1.161	0.299	0.997	-1.201	15.076	14.214	8.568	12.109	10.28	10.506	14.65	13.556	10.932	10.225	8.143	6.462	9.121	5.869
31	control		13.7577	Male	117	110		112	1.5	4.72963	42	46	40	40	42	40	45	0.98	815.35	0.77	748.37	0.99	675.6	3.034	3.723			1.749	2.668	1.422	0.735			0.029	1.207	14.186	14.929	12.18				10.795	13.134	8.468	6.308	3.736	3.608
32	control		12.9062	Female	106	91	57	113	2.33333	2.57407	41	43	44	40	86	52	54	0.99	876.24	0.98	656.68	1	579.33	2.124	1.429	2.215	3.023	1.648	-0.416	-3.958	-3.179	-6.618	-4.137	-6.169	-6.951	8.348	6.729	8.506	7.767	5.089	8.302	10.666	4.708	7.823	9.669	3.575	6.045	5.804	0.454
33	control		13.2348	Female	115	109	47	107	2.5	3.96667	66	54	63	40	44	42	42	0.99	530.08	0.9	547.93	1	504.33	3.52	-0.114	2.52	1.956	2.594	0.853	-0.965	-4.393	1.505	-2.873	-1.869	-3.393	10.085	12.508	7.275	12.577	11.501	9.305	11.498	10.17	9.541	2.884	-0.986	2.54	4.913	-0.861
34	ADHD	Combined	14.1492	Male	132	115	112	118	3.33333	3.51852	53	60	42	53	73	68	64	0.99	491.33	0.98	1010.5	0.99	477.91	6.001	6.384	4.222	5.421	4.303	5.849	5.376	8.09	1.269	3.942	3.435	5.899	14.538	13.753	10.682	12.701	12.034	7.51	11.003	12.417	8.269	4.336	4.109	1.873	2.529	1.305
35	control		12.6489	Male	100	110	101	118	2.16667	3.74444				40	43	40	42	1	605.33	0.94	578.77	0.99	466.2	1.054	2.811	0.813	2.047	1.383	3.097	1.206	1.738	-2.677	-2.818	-0.866	0.515	9.593	6.657	10.314	8.305	6.85	8.164	7.721	6.559	9.223	7.172	4.818	7.266	4.341	3.663
36	ADHD	Combined	13.1499	Male	96	103	103	96	4.33333	3.53704	63	75	54	71	90	88	65	0.96	556.94	0.97	482.93	0.98	414.76	1.038	2.068	3.003	3.81	4.543	6.526	0.987	4.252	0.667	3.32	2.994	8.251	-2.741	-0.274	2.206	-1.299	-0.125	2.886	5.348	4.315	5.807	1.279	-2.48	1.087	-1.157	-3.917
37	control		13.87	Female	126	117	107	119	2.5	3.35185	44	44	41	40	44	42	42	1	422.14	0.98	628.83	1	388.98	0.432	5.234	2.773	5.823	0.55	5.114	-2.582	5.567	3.073	7.376	-2.552	3.201	12.145	5.914	16.602	13.369	8.989	15.906	11.338	5.442	14.977	3.351	-0.802	-1.217	2.379	1.548
38	ADHD		13.8508	Male	109	78	51	86	1.83333	4.46296				78	65	89	75	0.97	458.61	0.67	470.45	0.98	428.36	7.704	4.275	5.223	5.423	6.605	3.735	7.278	-2.078	9.829	2.606	7.826	-1.853	14.848	18.245	14.47	21.015	22.477	20.145	11.614	16.545	12.228	5.296	0.563	5.543	4.752	3.057
39	control		12.6598	Female	103	83	102	101	2.5	4.19259	41	43	40	42	43	40	42	0.93	522.7	1	432.42	1	435.11	-0.973	4.538	-3.273	3.998	-0.616	0.757	-2.487	7.382	-6.928	6.83	-3.698	0.987	18.974	9.766	23.601	14.328	4.33	22.133	13.56	6.642	15.235	8.176	-0.476	9.57	3.428	-4.022
40	control		13.1745	Male	115	102	44		2.83333	3.75556	51	63	45	53	42	53	42	1	668.83	1	668.3			0.569	5.465	0.556	5.481					10.29	10.37	9.49	1.671	7.828	10.695	12.204	8.403	10.118	13.536				9.878	11.18	13.326	9.95	9.724
41	control		13.1745	Male	117	116	56	117	1.33333	4.38148	42	46	40	60	84	75	56	0.97	500.25	1	556.98	1	484.36	0.603	1.399	0.292	2.646	0.723	1.541	0.47	-2.622	1.684	4.653	0.208	-1.62	11.133	11.651	12.623	8.579	8.191	14.471	8.909	10.112	12.8	5.161	2.958	7.577	2.985	1.063
42	control		13.681	Male	117	112	59	107	1.5	4.07037	51	73	47	44	46	46	45	1	574.22	0.95	493.89	0.97	515.95	1.193	6.072	0.632	6.488	-0.592	4.36	-1.689	1.86	0.664	4.648	-1.12	1.367	7.295	9.507	11.722	6.096	5.587	8.479	6.359	7.559	9.457	2.064	0.662	1.854	-4.145	-3.229
43	control		13.8371	Male	109	102	48	105	2.5	4.45926	55	43	55	44	46	42	49	0.85	507.52	0.98	452.41	0.96	367.92	-1.245	-0.524	2.354	0.507	0.374	0.285	-5.243	0.694	-2.024	3.027	-7.84	-2.717	16.345	7.31	13.553	17.261	8.853	15.797	9.422	6.1	9.308	9.28	-5.447	2.267	8.155	-3.957
44	control		13.6619	Male	126	89	45	102	2.66667	3.74815	46	50	47	63	65	60	49	0.93	662.89	0.83	669.76	0.98	591.8	-0.136	0.851	-0.224	1.082	-1.105	-0.68	-6.59	-8.159	-8.41	-5.59	-6.961	-7.748	2.353	3.68	5.986	6.294	3.716	8.434	4.414	4.664	7.846	2.472	0.884	2.728	1.445	-3.407
45	ADHD		13.7194	Male	92	56	64	64	3	2.92222				81	69	86	82	0.54	451.75	0.74	485.86	0.68	462.79	5.634	7.988	6.652	5.214	2.006	3.908	1.067	5.362	0.358	-0.777	-2.369	3.922	12.085	13.016	19.738	11.217	13.546	11.386	8.302	12.857	6.722	6.123	3.909	12.252	4.279	4.088
46	control		14.423	Female	132	120	119	120	2.5	3.94074				43	48	45	43	0.99	487.53	1	423.02	1	357.51	3.968	3.814	3.801	3.959	4.996	4.561	3.214	-1.083	2.125	-0.389	0.636	-0.801	6.521	7.104	4.447	8.594	7.691	6.852	6.565	5.802	5.735	5.571	4.636	2.43	6.37	4.825
47	control		13.1006	Male	115	98	108	108	2.5	3.38889	42	60	40	46	43	50	50	0.99	549.87	0.99	639.2	1	528.31	4.945	6.616	2.021	4.791	1.991	6.449	-1.749	-2.951	-3.367	-0.46	-3.529	-0.458	9.352	7.607	9.676	7.796	3.674	8.39	8.543	6.625	7.898	4.543	0.004	1.683	3.371	-1.35
48	control		12.4901	Female	115	113	113	115	3.83333	3.67778	46	48	57	40	43	40	42	0.53	972.21	1	566.61	0.99	649.09	4.068	2.064	-0.696	1.145	2.894	2.051	0.637	-9.498	-2.03	-4.826	-0.775	-7.474	8.142	8.273	7.354	5.434	6.696	5.443	3.904	3.975	5.206	9.51	7.871	6.374	2.015	0.36
49	control		12.5038	Male	115	97	120	102	2.33333	3.1963	48	51	54	46	43	40	46	0.97	590.45	0.99	567.6	0.98	558.34	-0.171	0.461	-0.131	1.367	2.026	2.909	-2.782	4.454	-0.786	6.418	0.188	6.142	12.129	8.843	11.02	10.56	7.363	6.91	16.232	11.566	12.724	4.023	-5.503	0.625	4.722	-2.641
50	control		14.809	Female	108	118	119	116	3.33333	2.84444				40	44	42	50	0.96	683.65	1	549.07	1	599.29	3.815	3.008	5.872	3.352	6.39	2.296	6.285	5.129	7.335	4.441	7.677	2.466	9.808	9.636	10.891	8.737	8.216	9.476	8.853	8.882	7.962	6.402	4.227	7.869	7.217	5.037
51	control		13.3032	Male	117	109	109	115	3	2.78148	42	43	40	44	46	40	42	0.99	1103.8	1	495.22	1	944.27	2.694	1.041	2.71	2.962	1.368	1.739	-6.02	-4.931	-4.084	-1.9	-5.142	-2.365	10.191	13.72	8.473	8.901	11.484	7.718	7.17	9.393	5.498	11.498	11.752	5.798	8.771	7.344
52	control		14.3984	Male	120	117	119	117	1.83333	3.34815	50	43	54	48	54	40	42	1	550.02	1	537.5	0.99	490.41	3.042	1.226	3.115	2.217	1.382	0.195	-2.637	-0.891	1.11	2.264	-3.97	-1.435	6.575	7.672	6.899	5.927	6.138	7.26	5.119	5.499	5.506	0.43	1.788	1.482	-1.652	-1.004
53	ADHD	Combined	14.1136	Male	97	110	120	100	3	3.60741	56	56	51	65	61	74	75	0.99	419.18	0.98	418.29	0.98	422.67	2.675	5.923	1.476	4.576	1.41	5.916	1.737	-1.056	0.428	-0.323	1.41	0.865	7.07	2.978	12.657	6.86	2.737	9.852	6.259	2.816	10.316	2.418	-0.629	1.773	1.966	-0.762
54	ADHD	Combined	12.9637	Male	126	112	111	98		3.56296	72	57	65	74	87	85	65	0.96	708.81	1	485.7	0.97	609.27	2.374	2.113	2.083	1.305	2.129	2.325	-0.02	-2.415	-1.297	-5.343	2.57	-2.625	3.365	4.258	5.009	3.116	2.156	6.062	1.813	1.909	5.134	3.154	0.73	1.625	3.332	-0.47
55	control		14.7981	Male	141	118	86	118	1.83333	4.16667	42	43	41	40	42	40	42	0.99	509.01	0.99	444.67	0.99	433.54	-0.647	1.56	-1.175	0.374	-0.561	0.645	-3.23	-2.79	-3.55	-2.028	-3.11	-2.827	9.265	6.739	8.012	6.608	4.078	5.426	8.387	6.493	7.769	4.742	0.567	0.888	1.617	-2.602
56	control		13.0541	Female	120	116	71	117	2.5	3.71111	44	64	41	47	44	51	42	1	589.73	1	437.15	1	532.88	2.689	2.515	0.012	1.412	3.717	0.518	-5.683	-3.974	-5.867	-2.97	-4.359	-3.38	5.293	3.956	7.689	7.05	3.725	7.954	4.503	3.871	6.104	2.498	-3.336	-0.717	3.985	-1.544
57	control		13.4292	Male	120	109	86	102	1.83333	4.05556	48	50	42	41	42	42	42	0.97	564.68	0.99	527.51	0.99	489.02	1.658	5.402	3.071	5.333	0.497	2.256	1.788	3.467	4.452	0.647	0.627	-0.62	11.342	13.319	20.647	11.776	14.568	17.653	9.475	11.801	17.611	4.342	6.614	9.998	1.652	4.744
58	control		12.3833	Male	128	120	119	115	3.33333	3.87037	40	42	40	41	46	40	46	1	573.29	0.99	482.34	0.98	516.73	3.559	4.634	3.14	3.749	3.665	4.38	-0.592	-6.075	1.685	-3.944	0.806	-6.332	5.833	3.999	6.632	6.658	3.361	6.199	6.076	1.987	7.626	3.111	1.437	2.694	1.935	0.237
59	ADHD		12.4983	Male	77	81	83	103	3.16667	4.14074				77	83	78	53	0.99	468.92	1	441.77	1	432.43	4.039	0.777	1.308	1.038	3.013	1.659	1.21	-3.927	1.015	-3.166	0.837	-2.641	2.845	3.552	0.323	8.213	4.605	3.398	4.86	3.885	4.194	0.836	1.062	0.92	3.958	-0.162
60	ADHD	Inattentive	13.5633	Male	123	109	105	105	1.83333	4.18148	60	63	47	50	46	57	42	0.94	559.65	1	630.93	0.98	523.03	1.222	5.668	2.197	4.803	1.37	5.362	1.962	1.842	2.132	-2.953	0.925	-2.154	12.31	7.727	13.396	8.12	7.062	7.6	10.955	7.791	10.534	6.529	4.742	5.774	5.441	3.391
61	ADHD	Inattentive	15.4251	Female	123	115	113	117			84	90	48					1	442.61	1	435.73	1	409.18	0.844	2.598	0.739	1.288	1.629	2.276	-1.075	-5.018	-3.546	-5.898	-1.951	-5.742	9.911	10.61	6.95	7.733	6.472	6.259	9.122	7.827	6.499	2.722	2.791	0.869	2.396	1.259
62	control		14.9021	Female	117	116	113	116	2	4.42593	66	53	50	51	48	45	52	1	483.23	0.98	485.72	1	433.87	0.752	-0.443	-0.197	1.266	-0.571	0.089	-0.11	-5.044	-1.663	-5.373	-0.104	-4.595	9.765	6.01	4.78	7.517	3.98	4.125	8.468	4.967	3.862	3.51	0.41	0.395	2.616	-0.452
63	ADHD	Inattentive	14.4969	Male	125	93	93	100		3.56296	67	59	61	65	84	71	55	0.87	711.26	0.92	709.33	0.97	557.67	2.521	4.672	1.844	2.78	0.712	3.694	1.887	-3.464	0.433	-4.033	0.207	-1.793	5.187	9.905	7.192	4.525	7.193	4.567	5.807	8.83	7.108	4.383	4.418	3.445	3.387	1.477
64	ADHD	Combined	12.1506	Male	130	99	104	95	2.66667	2.94444	72	81	57	69	68	71	46	0.88	854.88	0.94	656.66	0.85	669.98	1.919	2.827	2.273	3.647	2.803	3.638	-1.178	-4.332	-2.084	-3.829	0.622	-1.055	8.396	12.859	11.557	7.557	9.516	7.331	8.483	13.201	8.203	2.141	1.754	2.776	2.884	-1.765
65	control		16.6461	Male	100	113	114	101			59	54	50					0.99	444.22	1	405.51	1	428.42	0.771	1.665	1.781	1.224	1.539	1.8	-0.829	1.333	3.151	0.268	0.473	0.258	15.376	13.229	15.611	16.281	13.162	15.358	8.865	9.261	10.775	4.28	3.735	3.374	2.525	1.579
66	ADHD		13.1581	Male	96	90	103	107										0.97	579.28	0.98	524.85	0.97	546.84	0.951	3.199	-1.169	1.572	0.023	2.074	2.894	1.751	-1.722	-1.983	-3.037	-3.819	13.35	17.062	8.657	13.92	12.991	8.637	10.862	12.468	5.077	2.521	2.414	-0.018	4.691	1.681
67	control		14.4695	Female	100	112	117	117	2	4.11111	44	45	50	47	44	45	43	0.99	476.93	1	466.05	0.97	431.48	4.959	7.831	5.414	7.588	6.382	8.737	3.152	8.164	6.368	11.626	5.158	9.029	8.247	6.13	11.58	8.982	6.712	13.115	8.042	6.28	10.633	2.125	-0.424	1.822	1.42	-1.379
68	control		13.963	Male	124	105	105	98			48	50	52					0.93	1012.1	0.99	989.97	0.99	895.97	1.513	-0.107	-0.18	0.202	-0.286	1.818	0.383	0.353	-1.152	1.491	-1.877	1.093	0.384	2.059	4.683	1.769	1.226	5.234	1.417	1.829	6.602	2.372	1.697	2.315	4.079	1.147
69	control		16.0192	Male	114	106	106	117	1.83333	4.1963	57	65	53	43	43	44	42	0.97	583.85	0.86	523.9	0.88	549.1	2.872	4.3	3.58	3.555	4.823	3.434	-1.058	-1.171	-0.265	-0.974	1.551	-0.637	12.277	6.953	6.125	9.771	7.524	4.574	10.345	7.207	6.971	10.521	5.422	2.925	8.192	3.122
70	ADHD	Combined	13.577	Male	86	110	106	107	3.66667	3.2	62	77	70	53	65	60	71	1	420.9	0.99	434.57	0.99	422.17	2.347	2.062	3.523	2.718	3.45	3.37	2.486	0.657	4.874	1.584	8.503	3.019	15.377	13.548	22.86	11.576	11.088	16.459	12.833	11.732	19.328	4.846	1.977	3.289	6.357	1.947
71	control		11.6085	Male	120	113	117	118		2.54815	52	56	45	56	49	58	49	0.98	491.73	1	457.96	1	449.45	-0.039	0.22	2.292	2.758	1.071	0.361	-17.169	-17.439	-1.883	-10.31	-12.269	-15.609	20.265	9.912	23.127	15.119	8.416	13.649	16.79	9.844	18.514	3.558	-1.487	3.47	-1.086	-0.868
72	ADHD	Inattentive	16.0438	Female	104	117	119	114	3.33333	1.85185	46	45	42	86	48	70	64	0.96	374.2	0.99	387.71	1	378.74	5.092	1.788	3.66	2.43	3.375	1.67	-1.89	0.583	-0.733	1.141	-1.46	1.063	11.346	10.936	8.566	8.602	9.584	6.82	10.363	9.674	8.331	4.7	3.421	2.664	3.044	3.409
73	control		16.0438	Male	102	120	120	118	1.83333	3.09259	56	44	54	80	48	77	54	0.98	454.26	0.98	396.73	1	439.98	-0.199	0.857	1.029	0.285	1.2	1.119	-1.842	-3.142	0.567	-2.459	0.915	-0.725	17.248	12.414	11.695	17.192	13.684	12.63	15.058	11.685	12.503	6.189	4.545	4.908	4.079	2.141
74	ADHD	Inattentive	15.707	Male	126	112	113	112	2	3.47407	64	47	53	61	73	58	49	0.37	730.05	0.84	528.79	0.93	608.32	2.305	3.136	1.274	1.998	1.507	1.95	0.24	-2.142	-1.371	-4.805	-0.767	-5.19	11.6	8.818	11.029	9.34	7.906	8.509	12.956	10.972	12.144	8.291	7.599	6.71	5.688	4.696
75	control		13.024	Female	130	113	115	119	3.5	3.65185	44	44	48	60	43	44	46	1	392.18	1	437.76	0.99	392.13	2.188	6.145	2.67	6.403	1.501	6.152	-4.734	-0.999	-4.257	-0.723	-3.018	-0.997	10.076	9.099	10.563	9.656	7.243	8.273	10.48	9.172	10.333	6.624	3.338	7.304	4.934	1.02
76	control		12.6461	Male	124	106		109		4.12593	42	48	40	40	50	43	46	1	470.02	1	465.69	0.99	455.56	3.442	3.012	2.331	0.481	5.419	3.262	-4.728	-1.006	-0.507	0.006	-2.304	-0.383	11.441	6.965	11.316	11.027	6.246	11.226	8.546	4.865	9.137	2.731	-2.048	2.732	2.996	2.743
77	ADHD	Inattentive	13.3169	Male	74	107	110	114	1.66667	3.71111	67	67	78	72	50	75	64	0.98	460.37	1	496.95	0.97	448.76	-0.863	0.03	0.842	0.84	1.341	-0.052	-1.574	-1.429	-1.725	-2.425	3.463	0.964	6.12	7.561	6.705	3.98	2.414	4.374	4.298	5.986	5.655	0.269	1.734	-0.94	1.476	-0.266
78	ADHD		14.4805	Male	72	111	110	113	1.5	4.2963				73	69	74	55	0.78	581.53	0.95	563.87	0.97	525.97	1.982	2.326	1.896	0.886	2.228	1.513	-0.973	-0.436	0.715	0.293	1.625	0.958	4.162	2.687	7.067	2.804	2.405	5.02	3.499	1.993	4.881	4.519	-0.307	2.937	4.922	0.063
79	ADHD	Inattentive	14.5544	Male	108	111	104	110	2.16667	4.42593	83	43	70	76	77	74	81	0.93	659.05	0.94	647.77	0.99	532.47	2.387	0.855	1.421	1.795	0.411	-1.12	-1.68	-1.874	-4.139	-2.04	-4.364	-3.613	4.324	6.033	2.94	8.068	5.684	5.071	4.909	5.428	3.069	3.865	3.236	0.847	2.533	0.352
80	ADHD	Inattentive	14.4504	Male	110	119	119	116	2.66667	3.95926	45	53	41	56	65	59	45	0.91	468.03	0.93	397.33	0.98	372.81	0.067	2.422	0.69	3.298	2.158	1.385	-5.573	2.241	-6.955	1.72	-4.549	-0.282	3.924	-1.26	6.646	1.477	-2.495	4.491	0.254	-2.051	2.416	0.02	-1.942	0.451	1.036	-2.119
81	ADHD	Combined	12.5421	Male	106	75	81	88	3	3.59259	66	72	62	44	68	54	46	0.99	537.47	0.98	487.9	0.99	477.45	7.124	4.913	2.866	2.829	1.311	3.863	4.179	3.76	-0.382	-0.6	-1.378	1.733	10.617	12.799	16.201	9.732	10.906	12.43	2.751	8.721	5.745	0.703	-2.926	0.633	0.535	-1.284
82	ADHD	Combined	11.3484	Male	108	98	84	76		4.08148	65	76	54	86	87	69	53	0.99	728.78	0.99	495.89	0.97	550.33	1.642	0.577	2.418	-0.666	4.651	2.287	-5.878	-9.212	1.442	-6.481	0.559	-5.415	11.001	12.927	12.011	6.898	9.395	6.865	11.506	10.608	12.271	8.257	6.153	8.172	0.802	-5.123
83	ADHD	Combined	12.0137	Male	112	88	101	96		2.87407	60	48	67	86	90	88	57	0.8	391.17	0.74	423.72	0.91	450.74	0.981	6.514	3.314	4.135	3.447	7.422	-6.213	7.331	-1.842	6.132	-0.757	11.614	9.204	6.463	11.601	5.559	4.659	8.984	11.055	9.216	12.999	6.018	3.227	5.305	-0.625	-1.128
84	control		16.2984	Male	94	105	93	87	2	3.01481				66	57	77	57	1	443.93	1	442.98	1	434.77	0.816	3.138	2.153	3.356	-0.111	3.154	-2.69	1.455	-1.33	2.06	-3.239	0.346	8.359	5.362	8.867	7.146	5.357	7.682	7.506	6.624	8.1	4.16	0.749	3.818	3.94	0.791
85	ADHD	Combined	11.5592	Male	116	85	111	77		3.25926	74	83	68	82	90	90	76	0.98	601.07	0.95	629.8	0.97	438.93	0.345	1.182	1.189	0.129	0.339	0.94	-12.929	-10.448	-11.112	-13.088	-10.507	-6.531	18.43	12.435	8.829	20.098	13.41	9.67	22.318	11.814	8.95	8.121	5.368	-0.227	10.051	6.432
86	ADHD	Combined	16.6105	Male	100	105	113	109	1.83333	4.22963	84	83	60	66	90	77	63	0.96	607.49	1	649.1	0.99	591.11	0.78	1.627	1.15	0.365	0.607	2.448	-2.719	0.951	-2.64	-1.797	-2.528	1.076	7.868	5.714	8.208	6.797	5.995	7.696	6.077	3.842	9.139	1.274	0.986	0.712	2.921	2.132
87	ADHD	Inattentive	14.0233	Female	132	111	109	118	1.33333	2.74444				90	60	90	58	0.97	487.85	1	518.47	1	451.15	3.457	5.886	4.664	5.443	3.701	7.025	4.007	5.03	6.001	6.034	5.862	7.336	12.389	8.961	14.354	14.939	11.956	14.614	8.109	6.184	10.599	2.49	-2.404	-0.647	0.399	-3.634
88	ADHD		12.9802	Female	110	109	105	97	2.33333	2.9037				85	47	75	58	0.03	1158	0.97	578.93	0.97	574.03	0.114	3.193	3.467	3.561	4.14	4.58	-0.922	-1.729	-3.137	-1.75	-1.999	-0.577	9.401	6.546	11.958	7.316	3.776	10.509	5.511	3.963	8.776	4.256	2.486	3.842	0.458	-3.555
89	ADHD	Inattentive	14.1985	Male	117	113	84	100	2.16667	3.34444	56	59	48	76	90	87	75	1	843.86	0.99	578.55	0.99	742.43	2.657	-0.268	3.561	0.251	4.013	0.733	1.835	-2.152	1.255	-2.344	3.233	0.03	5.598	4.374	5.05	5.65	3.961	5.821	4.92	3.146	4.565	4.441	3.076	3.648	4.666	1.516
90	ADHD	Inattentive	16.3422	Male	118	118	119	112	3	2.97037	56	70	57	67	47	72	59	0.52	621.94	0.64	535.54	0.7	556.83	3.89	1.537	2.488	1.361	2.818	1.964	1.914	-0.027	1.361	-0.856	0.934	0.55	5.911	5.159	6.229	5.057	3.626	6.199	3.799	2.916	4.285	2.464	-0.406	0.941	-0.324	-3.003
91	control		16.0137	Male	112	100	83	98	2.66667	3.33704	41	47	57	74	69	58	49	0.96	508.5	0.99	510.56	0.98	496.4	0.707	0.319	0.439	0.173	0.862	0.404	-3.782	-4.101	-2.869	-4.629	-3.523	-4.501	6.982	6.261	6.322	5.527	5.3	4.766	6.134	5.903	4.466	3.177	1.038	1.571	1.235	-0.331
92	ADHD	Inattentive	11.2745	Male	116	107	108	109		3.71111	42	53	40	64	90	80	72	0.9	525.74	0.97	483.47	0.93	494.93	0.488	0.77	2.435	1.637	2.999	1.639	-6.612	-4.877	-4.699	-3.47	-2.774	-3.147	5.756	5.673	5.646	8.048	8.645	8.458	7.251	6.876	7.438	2.656	2.117	2.22	1.752	0.056
93	control		13.0185	Male	100	103	101	108		4.74074	58	63	57	53	46	60	49	0.99	395.78	0.99	397.14	1	412.55	4.265	0.957	3.902	0.847	3.831	1.598	-3.898	-6.756	-4.023	-8.225	-1.996	-3.754	17.309	15.266	11.974	13.576	12.427	7.088	14.992	15.008	8.329	2.88	-0.08	2.507	0.483	-3.196
94	control		15.0938	Male	122	101	58	87	3	3.57037	51	44	46	55	56	54	49	0.99	428.73	0.92	450.95	0.83	462.51	2.261	0.899	3.257	1.606	2.783	1.127	0.134	-1.552	-0.134	-0.368	0.235	1.061	5.161	6.628	4.12	6.396	7.242	5.354	8.996	9.622	6.47	2.637	1.705	1.857	-0.468	-2.594
95	control		12.0986	Male	138	94	111	113	2.16667	3.25556	54	57	49	63	50	74	50	1	556.44	1	498.44	1	446.08	2.393	6.011	1.859	6.88	3.361	4.846	4.102	7.783	0.861	7.39	2.469	3.255	7.806	7.299	9.835	6.524	4.578	8.345	2.373	3.578	6.802	2.192	1.501	3.396	1.488	0.035
96	control		14.1054	Female	110	110	118	114			53	44	56					0.97	475.36	1	432.45	0.98	448.95	5.824	2.073	3.794	2.456	3.1	1.132	1.905	-0.036	2.515	4.818	-0.889	0.027	9.34	7.257	10.426	7.372	7.381	10.629	7.889	5.959	9.508	-0.14	-0.993	-2.171	-1.477	-0.346
97	ADHD	Inattentive	13.5414	Male	125	87	87	92	2.33333	2.67407	60	67	55	84	73	82	68	0.97	393.7	0.97	417.88	0.97	408.53	0.565	4.868	1.61	3.745	2.251	4.192	-4.386	-1.051	-0.233	1.368	-2.193	1.331	7.319	5.481	11.326	14.263	9.372	13.837	9.326	7.132	12.524	0.389	-0.368	-0.92	1.855	-0.127
98	ADHD	Inattentive	11.7098	Female	114	118	120	118	3.33333	2.68889	64	43	60	81	66	86	74	0.92	514.32	0.9	564.76	1	585.94	4.346	4.516	1.178	1.911	1.74	2.44	-2.553	-3.289	-8.239	-7.912	-4.802	-6.86	15.744	11.279	14.21	11.733	8.741	10.169	8.449	8.733	9.216	5.972	4.976	7.227	5.327	5.231
99	ADHD	Hyperactive	15.6797	Male	76	108	99	96	1	3	76	90	69	49	77	69	59	1	466.9	0.99	504.83	0.99	498.4	3.231	5.894	1.941	3.331	2.085	2.435	-1.825	-2.071	-1.089	-3.743	-0.162	-3.009	11.472	9.251	12.853	10.355	8.266	11.419	11.589	9.392	10.556	5.238	2.462	3.265	5.828	2.646
100	ADHD	Combined	11.4251	Male	102	79	82	85		3.58148	52	53	54	89	90	90	88	0.9	708.94	0.99	630.96	0.96	647.72	1.919	2.352	1.194	1.031	0.233	4.523	-5.449	-10	-3.796	-10.517	-1.26	-5.562	7.61	11.654	9.424	5.311	9.665	7.11	6.278	9.922	10.645	6.065	7.111	6.534	-0.218	2.394
101	ADHD	Inattentive	15.6194	Male	104	112	115	114	3	3.73333	82	51	72	64	47	72	52	1	530.58	1	552.06	1	425.57	-0.753	0.042	-0.927	0.439	-2.069	0.632	-5.792	-4.806	-3.998	-2.377	-3.564	-2.209	4.721	4.477	5.496	6.195	4.506	5.859	2.701	2.875	3.908	2.5	2.363	1.988	3.622	2.439
102	ADHD	Inattentive	14.5352	Male	110	106	104	114	3.5	3.73704	67	43	57	59	42	49	55	0.89	520.67	0.96	516.31	0.95	468.61	1.225	6.192	1.14	3.736	2.885	3.043	-2.604	-0.503	-0.599	-0.417	1.534	1.792	6.86	6.6	7.215	5.533	5.721	6.193	8.381	8.124	6.91	2.587	-0.37	0.906	0.644	-0.409
103	ADHD	Inattentive	12.5613	Male	112	114	115	114	2.5	3.96296	51	54	49	60	90	64	46	0.99	669.28	0.99	581.22	1	668.97	-0.452	1.372	-1.219	-0.893	-0.141	-0.639	-3.896	-4.086	-7.597	-8.037	-5.656	-7.266	7.141	4.818	7.453	8.731	5.96	6.92	7.823	6.621	6.427	2.129	-0.687	5.223	4.555	1.525
104	ADHD	Inattentive	11.3073	Male	94	60	78	62	3.5		67	40	52	67	78	73	76	0.97	476.03	0.99	449.78	0.99	424.4	3.175	1.356	1.979	2.154	0.345	2.336	0.296	-3.609	-9.604	1.025	3.474	-1.407	12.171	9.01	11.641	10.841	3.828	10.99	13.106	9.196	13.386	0.632	-8.227	1.548	0.188	-7.849
105	control		12.783	Male	104	97	108	92	3.83333	4.06667	51	45	52	52	46	43	57	0.93	660.04	1	535.89	1	612.72	3.149	3.664	3.868	5.159	3.033	4.836	0.731	-4.942	0.811	-2.728	-0.083	-3.647	8.496	11.617	6.82	4.39	7.99	4.607	4.783	10.095	6.518	8.588	7.12	6.368	3.923	3.713
106	ADHD	Combined	15.1869	Male	84	106	96	112	3.83333	3.52593	73	68	80	64	60	65	46	0.97	405.1	0.98	414.76	0.99	381.39	0.401	1.036	0.45	0.073	1.83	1.131	-3.894	-1.596	-2.528	-2.904	-1.205	0.065	11.683	8.369	13.894	8.194	6.605	9.361	9.617	8.534	12.63	9.63	5.538	7.834	3.984	2.912
107	ADHD	Inattentive	15.4661	Male	116	116	117	108	2.33333	3.8037	60	72	46	67	77	65	49	0.94	460.59	0.99	463.45	0.97	384.15	5.248	3.699	3.854	2.407	5.41	3.625	0.633	0.993	1.741	6.306	0.8	1.621	6.636	5.177	8.505	4.305	3.703	5.651	5.356	4.217	6.845	3.651	2.567	4.424	1.432	0.54
108	ADHD	Combined	11.102	Female	96	88	44	89	2.83333	3.7	90	90	63	90	90	90	56	0.99	608.73	0.93	613.92	0.98	592.31	2.075	3.119	1.867	2.624	1.674	2.104	-0.5	-0.833	-3.787	-3.515	-4.346	-4.13	7.433	7.911	7.531	7.186	7.445	5.537	6.375	7.17	5.65	4.931	4.426	3.884	2.386	2.017
109	ADHD	Inattentive	15.499	Male	108	119	116	117		2.12222	73	44	72	74	43	79	52	0.82	338.94	0.9	383.05	1	350.09	4.052	2.951	4.68	2.271	2.871	1.645	0.017	0.081	-0.346	-1.488	0.088	-0.23	9.823	4.165	7.836	7.645	4.266	6.227	7.847	2.806	7.7	1.377	-1.969	0.504	1.457	-1.517
[truncated: 4 more columns]
